# Supplementary material for: 3,5-Dicarboxypyridinium fluoride
Source: Acta Crystallogr Sect E Struct Rep Online. 2011 Jun 18;67(Pt 7):o1663. doi: 10.1107/S1600536811021593 (PMC3151941; doi:10.1107/S1600536811021593)
Supplement: Supplementary file 1 [file e-67-o1663-sup1.cif]

##############################################################################
#                                                                            #
# This CIF contains the data in a paper accepted for publication in          #
# Acta Crystallographica Section E. It conforms to the requirements of       #
# Notes for Authors for Acta Crystallographica Section E, and has been       #
# peer reviewed under the auspices of the IUCr Commission on Journals.       #
#                                                                            #
# Full details of the Crystallographic Information File format               #
# are given in the paper "The Crystallographic Information File (CIF):       #
# a New Standard Archive File for Crystallography" by S. R. Hall, F. H.      #
# Allen and I. D. Brown [Acta Cryst. (1991), A47, 655-685].                  #
#                                                                            #
# The current version of the core CIF dictionary is obtainable from          #
# ftp://ftp.iucr.org/pub/cif_core.dic.                                       #
#                                                                            #
# Software is freely available for graphical display of the structure(s)     #
# in this CIF. For information consult the CIF software page                 #
# http://www.iucr.org/resources/cif/software.                                #
#                                                                            #
# This file may be used for bona fide research purposes within the           #
# scientific community so long as proper attribution is given to the journal # 
# article from which it was obtained.                                        #
#                                                                            #
##############################################################################
data_global
_audit_creation_method     SHELXL-97
_journal_date_recd_electronic     2011-06-02
_journal_date_accepted     2011-06-04
_journal_name_full     'Acta Crystallographica, Section E'
_journal_year     2011
_journal_volume     67
_journal_issue      7
_journal_page_first     o1663
_journal_page_last     o1663
_journal_paper_category     QO
_journal_coeditor_code     SI2360
_publ_contact_author
;
     Dr. Seik Weng Ng
     Department of Chemistry
     University of Malaya
     50603 Kuala Lumpur
     Malaysia
;
_publ_contact_author_email     seikweng@um.edu.my
_publ_contact_author_fax     '03 7967 4193'
_publ_contact_author_phone     '03 7967 6778'
_publ_section_title
;
3,5-Dicarboxypyridinium fluoride
;
loop_
    _publ_author_name
    _publ_author_address
    'Ng, Seik Weng'
;
     Department of Chemistry
     University of Malaya
     50603 Kuala Lumpur
     Malaysia
;
    'Tong, Yi-Ping'
;
     Department of Chemical Engineering
     Huizhou University
     Huizhou 516007
     People's Republic of  China
;
_publ_section_synopsis     .
data_I
_audit_creation_method     SHELXL-97
_chemical_name_systematic
;
3,5-Dicarboxypyridinium fluoride
;
_chemical_name_common     ?
_chemical_formula_moiety     'C7 H6 N O4 +, F -'
_chemical_formula_sum     'C7 H6 F N O4'
_chemical_formula_iupac     'C7 H6 N O4 +, F -'
_chemical_formula_weight     187.13
_chemical_melting_point     ?
_symmetry_cell_setting     monoclinic
_symmetry_space_group_name_H-M     'C 2/c'
_symmetry_space_group_name_Hall     '-C 2yc'
loop_
    _symmetry_equiv_pos_as_xyz
    'x, y, z'
    '-x, y, -z+1/2'
    'x+1/2, y+1/2, z'
    '-x+1/2, y+1/2, -z+1/2'
    '-x, -y, -z'
    'x, -y, z-1/2'
    '-x+1/2, -y+1/2, -z'
    'x+1/2, -y+1/2, z-1/2'
_cell_length_a     11.3959(14)
_cell_length_b     11.4503(14)
_cell_length_c     6.1601(7)
_cell_angle_alpha     90.00
_cell_angle_beta     104.197(2)
_cell_angle_gamma     90.00
_cell_volume     779.26(16)
_cell_formula_units_Z     4
_cell_measurement_reflns_used     1129
_cell_measurement_theta_min     2.56
_cell_measurement_theta_max     28.35
_cell_measurement_temperature     293(2)
_exptl_crystal_description     Block
_exptl_crystal_colour     Yellow
_exptl_crystal_size_max     0.40
_exptl_crystal_size_mid     0.35
_exptl_crystal_size_min     0.25
_exptl_crystal_density_diffrn     1.595
_exptl_crystal_density_meas     ?
_exptl_crystal_density_method     'not measured'
_exptl_crystal_F_000     384
_exptl_absorpt_coefficient_mu     0.146
_exptl_absorpt_correction_type     multi-scan
_exptl_absorpt_process_details     '(SADABS; Sheldrick, 1996)'
_exptl_absorpt_correction_T_min     0.6863
_exptl_absorpt_correction_T_max     0.7457
_diffrn_ambient_temperature     293(2)
_diffrn_radiation_type     MoK\a
_diffrn_radiation_wavelength     0.71073
_diffrn_radiation_source     'fine-focus sealed tube'
_diffrn_radiation_monochromator     graphite
_diffrn_measurement_device_type     'Bruker SMART APEX diffractometer'
_diffrn_measurement_method     '\w scans'
_diffrn_detector_area_resol_mean     ?
_diffrn_reflns_number     2354
_diffrn_reflns_av_R_equivalents     0.0121
_diffrn_reflns_av_sigmaI/netI     0.0140
_diffrn_reflns_theta_min     2.56
_diffrn_reflns_theta_max     27.49
_diffrn_reflns_theta_full     27.49
_diffrn_measured_fraction_theta_max     0.985
_diffrn_measured_fraction_theta_full     0.985
_diffrn_reflns_limit_h_min     -10
_diffrn_reflns_limit_h_max     14
_diffrn_reflns_limit_k_min     -13
_diffrn_reflns_limit_k_max     14
_diffrn_reflns_limit_l_min     -8
_diffrn_reflns_limit_l_max     5
_diffrn_standards_number     0
_diffrn_standards_interval_count     0
_diffrn_standards_interval_time     0
_diffrn_standards_decay_%     0
_reflns_number_total     883
_reflns_number_gt     750
_reflns_threshold_expression     I>2\s(I)
_refine_ls_structure_factor_coef     Fsqd
_refine_ls_matrix_type     full
_refine_ls_R_factor_all     0.0401
_refine_ls_R_factor_gt     0.0342
_refine_ls_wR_factor_gt     0.1006
_refine_ls_wR_factor_ref     0.1052
_refine_ls_goodness_of_fit_ref     1.114
_refine_ls_restrained_S_all     1.116
_refine_ls_number_reflns     883
_refine_ls_number_parameters     67
_refine_ls_number_restraints     2
_refine_ls_hydrogen_treatment     mixed
_refine_ls_weighting_scheme     calc
_refine_ls_weighting_details
         'calc w=1/[\s^2^(Fo^2^)+(0.0615P)^2^+0.1524P] where P=(Fo^2^+2Fc^2^)/3'
_atom_sites_solution_hydrogens     geom
_atom_sites_solution_primary     direct
_atom_sites_solution_secondary     difmap
_refine_ls_shift/su_max     0.001
_refine_ls_shift/su_mean     0.001
_refine_diff_density_max     0.289
_refine_diff_density_min     -0.159
_refine_ls_extinction_method     none
_refine_ls_extinction_coef     ?
loop_
    _atom_type_symbol
    _atom_type_description
    _atom_type_scat_dispersion_real
    _atom_type_scat_dispersion_imag
    _atom_type_scat_source
    'C' 'C' 0.0033 0.0016
                         'International Tables Vol C Tables 4.2.6.8 and 6.1.1.4'
    'H' 'H' 0.0000 0.0000
                         'International Tables Vol C Tables 4.2.6.8 and 6.1.1.4'
    'N' 'N' 0.0061 0.0033
                         'International Tables Vol C Tables 4.2.6.8 and 6.1.1.4'
    'O' 'O' 0.0106 0.0060
                         'International Tables Vol C Tables 4.2.6.8 and 6.1.1.4'
    'F' 'F' 0.0171 0.0103
                         'International Tables Vol C Tables 4.2.6.8 and 6.1.1.4'
_computing_data_collection     'APEX2 (Bruker, 2005)'
_computing_cell_refinement     'SAINT (Bruker, 2005)'
_computing_data_reduction     'SAINT (Bruker, 2005)'
_computing_structure_solution     'SHELXS97 (Sheldrick, 2008)'
_computing_structure_refinement     'SHELXL97 (Sheldrick, 2008)'
_computing_molecular_graphics     'X-Seed (Barbour, 2001)'
_computing_publication_material     'publCIF (Westrip, 2010)'
loop_
    _atom_site_type_symbol
    _atom_site_label
    _atom_site_fract_x
    _atom_site_fract_y
    _atom_site_fract_z
    _atom_site_U_iso_or_equiv
    _atom_site_adp_type
    _atom_site_calc_flag
    _atom_site_refinement_flags
    _atom_site_occupancy
    _atom_site_symmetry_multiplicity
    _atom_site_disorder_assembly
    _atom_site_disorder_group
    F F1 0.5000 0.54662(9) 0.7500 0.0536(4) Uani d S 1 2 . .
    O O1 0.30965(8) 0.64863(8) 0.74566(19) 0.0454(3) Uani d D 1 1 . .
    H H1 0.3745(12) 0.6097(17) 0.747(3) 0.069(6) Uiso d D 1 1 . .
    O O2 0.21589(9) 0.47552(8) 0.71733(17) 0.0428(3) Uani d . 1 1 . .
    H H2 0.0000 0.8997(9) 0.7500 0.050(6) Uiso d SD 1 2 . .
    N N1 0.0000 0.82283(12) 0.7500 0.0346(4) Uani d SD 1 2 . .
    C C1 0.21620(10) 0.58059(11) 0.7326(2) 0.0321(3) Uani d . 1 1 . .
    C C2 0.10381(10) 0.64621(10) 0.73953(19) 0.0294(3) Uani d . 1 1 . .
    C C3 0.10135(10) 0.76662(11) 0.7394(2) 0.0328(3) Uani d . 1 1 . .
    H H3 0.1701 0.8087 0.7320 0.039 Uiso calc R 1 1 . .
    C C4 0.0000 0.58621(14) 0.7500 0.0294(4) Uani d S 1 2 . .
    H H4 0.0000 0.5050 0.7500 0.035 Uiso calc SR 1 2 . .
loop_
    _atom_site_aniso_label
    _atom_site_aniso_U_11
    _atom_site_aniso_U_22
    _atom_site_aniso_U_33
    _atom_site_aniso_U_12
    _atom_site_aniso_U_13
    _atom_site_aniso_U_23
    F1 0.0272(6) 0.0273(6) 0.1130(11) 0.000 0.0301(6) 0.000
    O1 0.0245(5) 0.0335(5) 0.0811(7) 0.0017(4) 0.0183(5) -0.0042(5)
    O2 0.0370(6) 0.0281(5) 0.0663(7) 0.0059(4) 0.0184(5) -0.0033(4)
    N1 0.0268(7) 0.0209(7) 0.0570(9) 0.000 0.0121(6) 0.000
    C1 0.0265(6) 0.0299(6) 0.0409(7) 0.0029(5) 0.0102(5) -0.0008(5)
    C2 0.0249(6) 0.0254(6) 0.0385(6) 0.0012(4) 0.0087(5) -0.0012(4)
    C3 0.0239(6) 0.0260(6) 0.0495(7) -0.0025(4) 0.0108(5) -0.0004(5)
    C4 0.0272(8) 0.0218(7) 0.0394(9) 0.000 0.0085(6) 0.000
loop_
    _geom_bond_atom_site_label_1
    _geom_bond_atom_site_label_2
    _geom_bond_site_symmetry_2
    _geom_bond_distance
    _geom_bond_publ_flag
    O1 C1 . 1.3060(10)
                     ?
    O1 H1 . 0.860(10)
                    ?
    O2 C1 . 1.207(2) ?
    N1 C3 2_556 1.3380(10)
                         ?
    N1 C3 . 1.3380(10)
                     ?
    N1 H2 . 0.880(10)
                    ?
    C1 C2 . 1.495(2) ?
    C2 C3 . 1.379(2) ?
    C2 C4 . 1.3830(10)
                     ?
    C3 H3 . 0.9300 ?
    C4 C2 2_556 1.3830(10)
                         ?
    C4 H4 . 0.9300 ?
loop_
    _geom_angle_atom_site_label_1
    _geom_angle_atom_site_label_2
    _geom_angle_atom_site_label_3
    _geom_angle_site_symmetry_1
    _geom_angle_site_symmetry_3
    _geom_angle
    _geom_angle_publ_flag
    C1 O1 H1 . . 112.1(14) ?
    C3 N1 C3 2_556 . 122.48(15) ?
    C3 N1 H2 2_556 . 118.76(7) ?
    C3 N1 H2 . . 118.76(7) ?
    O2 C1 O1 . . 125.90(11) ?
    O2 C1 C2 . . 121.15(11) ?
    O1 C1 C2 . . 112.95(11) ?
    C3 C2 C4 . . 118.62(11) ?
    C3 C2 C1 . . 121.33(11) ?
    C4 C2 C1 . . 120.03(11) ?
    N1 C3 C2 . . 119.92(11) ?
    N1 C3 H3 . . 120.0 ?
    C2 C3 H3 . . 120.0 ?
    C2 C4 C2 . 2_556 120.44(15) ?
    C2 C4 H4 . . 119.8 ?
    C2 C4 H4 2_556 . 119.8 ?
loop_
    _geom_torsion_atom_site_label_1
    _geom_torsion_atom_site_label_2
    _geom_torsion_atom_site_label_3
    _geom_torsion_atom_site_label_4
    _geom_torsion_site_symmetry_1
    _geom_torsion_site_symmetry_2
    _geom_torsion_site_symmetry_3
    _geom_torsion_site_symmetry_4
    _geom_torsion
    _geom_torsion_publ_flag
    O2 C1 C2 C3 . . . . -174.90(12) ?
    O1 C1 C2 C3 . . . . 5.39(16) ?
    O2 C1 C2 C4 . . . . 6.18(17) ?
    O1 C1 C2 C4 . . . . -173.53(9) ?
    C3 N1 C3 C2 2_556 . . . -0.10(8) ?
    C4 C2 C3 N1 . . . . 0.20(16) ?
    C1 C2 C3 N1 . . . . -178.73(9) ?
    C3 C2 C4 C2 . . . 2_556 -0.10(8) ?
    C1 C2 C4 C2 . . . 2_556 178.85(11) ?
loop_
    _geom_hbond_atom_site_label_D
    _geom_hbond_atom_site_label_H
    _geom_hbond_atom_site_label_A
    _geom_hbond_site_symmetry_A
    _geom_hbond_distance_DH
    _geom_hbond_distance_HA
    _geom_hbond_distance_DA
    _geom_hbond_angle_DHA
    _geom_hbond_publ_flag
    O1 H1 F1 . 0.860(10)
                       1.600(10)
                               2.4580(10)
                                        176(2) yes
    N1 H2 F1 3_455 0.880(10)
                           1.680(10)
                                   2.563(2) 180 yes
