# Supplementary material for: 3,5-Dicarboxypyridinium fluoride
Source: Acta Crystallogr Sect E Struct Rep Online. 2011 Jun 18;67(Pt 7):o1663. doi: 10.1107/S1600536811021593 (PMC3151941; doi:10.1107/S1600536811021593)
Supplement: Supplementary file 2 [file e-67-o1663-Isup2.hkl]

# 
# h,k,l, Fc-squared, Fo-squared, sigma(Fo-squared) and status flag 
# 
data_I
_shelx_title '  C2/c' 
_shelx_refln_list_code          4 
_shelx_F_calc_maximum      237.03 
_exptl_crystal_F_000       384.00 
_reflns_d_resolution_high  0.7698 
 
loop_ 
 _symmetry_equiv_pos_as_xyz 
 'x, y, z' 
 '-x, y, -z+1/2' 
 'x+1/2, y+1/2, z' 
 '-x+1/2, y+1/2, -z+1/2' 
 '-x, -y, -z' 
 'x, -y, z-1/2' 
 '-x+1/2, -y+1/2, -z' 
 'x+1/2, -y+1/2, z-1/2' 
 
_cell_length_a    11.3959 
_cell_length_b    11.4503 
_cell_length_c     6.1601 
_cell_angle_alpha  90.000 
_cell_angle_beta  104.197 
_cell_angle_gamma  90.000 
 
_shelx_F_squared_multiplier     1.000 
 
loop_ 
 _refln_index_h 
 _refln_index_k 
 _refln_index_l 
 _refln_F_squared_calc 
 _refln_F_squared_meas 
 _refln_F_squared_sigma 
 _refln_observed_status 
   2   0   0      775.42      763.61      9.24 o 
   4   0   0     3477.95     3377.83     36.16 o 
   6   0   0      517.85      531.37      9.50 o 
   8   0   0      217.18      210.43      6.29 o 
  10   0   0     3682.28     3620.21     44.48 o 
  12   0   0        1.03        0.01      1.43 o 
   1   1   0       22.79       29.22      0.58 o 
   3   1   0     1954.70     1986.83     15.57 o 
   5   1   0        1.51        5.98      0.74 o 
   7   1   0     1803.46     1766.02     16.44 o 
   9   1   0      469.11      468.81      7.51 o 
  11   1   0      385.34      366.00      7.20 o 
  13   1   0       12.45       15.75      4.20 o 
   0   2   0     1010.52     1141.95     12.73 o 
   2   2   0     1458.07     1410.29      8.15 o 
   4   2   0     6452.59     6485.34     37.99 o 
   6   2   0      173.82      195.35      3.65 o 
   8   2   0       35.44       33.01      1.36 o 
  10   2   0        0.21        0.18      0.83 o 
  12   2   0       35.57       35.08      2.61 o 
   1   3   0      397.03      319.13      2.70 o 
   3   3   0     3047.83     3123.59     15.03 o 
   5   3   0     4621.80     5022.51     36.14 o 
   7   3   0      769.91      764.12      8.25 o 
   9   3   0        3.17        3.41      1.01 o 
  11   3   0        0.42       -0.98      0.81 o 
  13   3   0        5.16        0.33      1.12 o 
   0   4   0      298.95      286.22      3.62 o 
   2   4   0       13.94       13.39      0.59 o 
   4   4   0      106.19      120.94      1.62 o 
   6   4   0      325.32      371.77      6.97 o 
   8   4   0      126.30      132.44      3.90 o 
  10   4   0       35.08       25.84      2.13 o 
  12   4   0        0.02        0.26      1.03 o 
   1   5   0      949.15     1019.19      6.62 o 
   3   5   0      347.60      365.95      3.40 o 
   5   5   0        3.44        6.82      0.58 o 
   7   5   0      150.42      160.21      4.00 o 
   9   5   0      134.05      106.29      6.98 o 
  11   5   0      103.77       99.65      4.00 o 
  13   5   0       17.73       18.32      2.29 o 
   0   6   0      461.35      510.36      6.04 o 
   2   6   0      375.04      378.00      3.60 o 
   4   6   0        2.42        2.58      0.39 o 
   6   6   0       97.43      101.76      2.69 o 
   8   6   0      115.11      115.16      3.68 o 
  10   6   0        8.25        9.19      1.58 o 
  12   6   0        0.12        0.85      1.02 o 
   1   7   0      182.21      203.41      2.65 o 
   3   7   0      175.29      187.69      2.60 o 
   5   7   0     1462.63     1449.42     12.45 o 
   7   7   0       37.87       35.61      2.20 o 
   9   7   0      130.04      118.14      4.04 o 
  11   7   0        3.86        2.03      1.33 o 
   0   8   0        8.03       17.47      1.33 o 
   2   8   0      326.37      330.38      3.96 o 
   4   8   0      692.30      672.26      7.24 o 
   6   8   0      400.09      389.35      4.93 o 
   8   8   0       62.35       68.67      7.38 o 
  10   8   0        0.49        0.32      0.97 o 
   1   9   0       72.96       73.74      2.34 o 
   3   9   0      171.24      162.38      2.73 o 
   5   9   0      977.19      954.12      8.55 o 
   7   9   0       92.98      100.11      2.98 o 
   9   9   0        0.42        0.14      0.97 o 
  11   9   0       10.60       10.47      2.24 o 
   0  10   0      739.05      612.05      8.35 o 
   2  10   0        4.22        2.77      0.65 o 
   4  10   0       98.05       99.97      2.82 o 
   6  10   0        4.81        3.61      0.83 o 
   8  10   0        4.50        4.35      2.29 o 
  10  10   0      210.48      251.35      6.74 o 
   1  11   0      109.68      104.81      3.00 o 
   3  11   0        2.04        2.39      1.13 o 
   5  11   0      162.27      155.73      3.37 o 
   7  11   0        6.51        5.35      1.26 o 
   9  11   0       42.62       44.59      3.14 o 
   0  12   0      104.97       75.38      5.36 o 
   2  12   0        6.73        6.35      1.09 o 
   4  12   0        8.24       12.18      1.42 o 
   6  12   0        0.23        1.58      1.03 o 
   8  12   0        5.43        7.31      2.36 o 
   1  13   0       27.29       25.85      1.89 o 
   3  13   0      138.50      141.86      3.75 o 
   5  13   0       17.40       23.40      1.75 o 
   0  14   0       20.64       25.82      3.46 o 
   2  14   0       49.72       49.36      2.51 o 
   4  14   0       57.77       67.66      2.79 o 
 -13   1   1       25.57       22.29      2.32 o 
 -11   1   1       16.73       17.18      1.38 o 
  -9   1   1      955.23      910.43     11.00 o 
  -7   1   1      119.51      127.83      3.12 o 
  -5   1   1     2338.88     2559.27     36.72 o 
  -3   1   1      621.31      599.63      4.67 o 
  -1   1   1     3985.24     3770.38     22.63 o 
   1   1   1     4755.18     4576.57     29.01 o 
   3   1   1      707.65      697.98      4.69 o 
   5   1   1     1573.25     1698.56      9.71 o 
   7   1   1       40.50       43.56      1.58 o 
   9   1   1      604.88      584.92      8.66 o 
  11   1   1       39.26       35.00      2.50 o 
  13   1   1       21.28       16.88      2.41 o 
 -14   2   1        7.86       10.15      3.20 o 
 -12   2   1        4.77        3.08      3.18 o 
 -10   2   1      614.73      615.33      7.07 o 
  -8   2   1       45.25       48.07      1.64 o 
  -6   2   1      188.91      163.03      2.61 o 
  -4   2   1        2.00        5.41      0.64 o 
  -2   2   1      781.25      655.42      4.89 o 
   0   2   1    11444.30    10912.19    107.13 o 
   2   2   1      606.39      521.99      3.52 o 
   4   2   1        2.81        3.48      0.46 o 
   6   2   1       57.96       55.25      1.63 o 
   8   2   1       38.16       44.73      2.20 o 
  10   2   1      407.27      399.31      7.41 o 
  12   2   1        6.46        4.82      1.82 o 
 -13   3   1       21.74       31.99      5.03 o 
 -11   3   1      161.34      158.97      4.70 o 
  -9   3   1       18.45       20.84      1.30 o 
  -7   3   1       23.55       22.74      1.37 o 
  -5   3   1        0.06        1.44      0.39 o 
  -3   3   1      115.44       95.54      1.64 o 
  -1   3   1      755.53      773.08      5.69 o 
   1   3   1      813.01      823.51      5.38 o 
   3   3   1       73.60       59.16      1.11 o 
   5   3   1        3.13        8.40      0.64 o 
   7   3   1        6.98        5.92      1.28 o 
   9   3   1        0.52        1.01      0.85 o 
  11   3   1       89.43       94.23      3.83 o 
  13   3   1       15.53       16.68      2.09 o 
 -12   4   1      154.22      158.02      6.25 o 
 -10   4   1      108.92       78.67      4.48 o 
  -8   4   1      952.65      920.83      8.57 o 
  -6   4   1      552.57      591.03      5.87 o 
  -4   4   1     1539.17     1645.02     10.31 o 
  -2   4   1     3773.00     3883.64     21.52 o 
   0   4   1      868.11      791.68      6.77 o 
   2   4   1     3038.57     3156.49     18.18 o 
   4   4   1     1131.53     1171.54      7.33 o 
   6   4   1      307.04      332.71      3.89 o 
   8   4   1      586.03      578.81     11.87 o 
  10   4   1       53.12       39.82      3.33 o 
  12   4   1       75.17       67.95      3.56 o 
 -13   5   1      150.89      138.71      4.98 o 
 -11   5   1        7.30        4.86      2.55 o 
  -9   5   1      360.09      340.38      9.13 o 
  -7   5   1      372.44      411.43      5.05 o 
  -5   5   1        0.44       -0.16      0.61 o 
  -3   5   1     2120.79     2027.40     11.87 o 
  -1   5   1      171.92      209.22      2.34 o 
   1   5   1      436.49      501.26      3.58 o 
   3   5   1     1241.55     1220.05      6.84 o 
   5   5   1        0.02       -0.12      0.55 o 
   7   5   1      236.65      252.55      4.17 o 
   9   5   1      143.57      137.45      4.24 o 
  11   5   1        1.30        1.31      1.13 o 
 -12   6   1       49.92       47.32      3.07 o 
 -10   6   1      187.21      151.80      5.24 o 
  -8   6   1       92.73      102.92      3.99 o 
  -6   6   1      339.90      298.11      3.74 o 
  -4   6   1      221.24      213.87      3.20 o 
  -2   6   1     1758.44     1665.83     10.26 o 
   0   6   1     2871.22     3115.23     17.23 o 
   2   6   1     1009.45      970.70      6.12 o 
   4   6   1      262.29      250.61      3.28 o 
   6   6   1      135.13      130.47      2.92 o 
   8   6   1      101.94      102.62      2.86 o 
  10   6   1      196.81      173.67      7.02 o 
  12   6   1       16.42       17.51      3.60 o 
 -11   7   1        0.89        1.28      1.10 o 
  -9   7   1      377.51      348.46      7.01 o 
  -7   7   1      170.99      154.48      4.14 o 
  -5   7   1      406.32      393.23      5.05 o 
  -3   7   1       92.82       89.04      1.80 o 
  -1   7   1      313.04      307.93      3.37 o 
   1   7   1      651.39      636.72      4.98 o 
   3   7   1      208.12      199.20      2.94 o 
   5   7   1      369.70      361.56      5.05 o 
   7   7   1      165.83      157.79      3.50 o 
   9   7   1      190.81      179.29      5.34 o 
  11   7   1        3.89        3.34      1.50 o 
 -12   8   1       29.74       22.88      3.38 o 
 -10   8   1      128.96      141.67      4.67 o 
  -8   8   1       27.28       31.34      2.29 o 
  -6   8   1       29.81       27.19      1.65 o 
  -4   8   1     1266.43     1209.56      8.91 o 
  -2   8   1      340.20      340.33      3.84 o 
   0   8   1       75.85       60.53      1.55 o 
   2   8   1      229.42      236.09      3.82 o 
   4   8   1      632.67      628.60      6.21 o 
   6   8   1       21.62       23.43      2.09 o 
   8   8   1        2.79        1.62      0.87 o 
  10   8   1       41.94       45.86      3.09 o 
 -11   9   1        6.47        7.87      1.60 o 
  -9   9   1      116.60      120.94      4.34 o 
  -7   9   1      104.10      101.98      4.09 o 
  -5   9   1     3001.12     2991.30     21.69 o 
  -3   9   1        6.97        7.10      0.81 o 
  -1   9   1       75.51       82.65      1.93 o 
   1   9   1      230.94      224.08      3.13 o 
   3   9   1       95.77       93.89      2.56 o 
   5   9   1     2643.70     2647.49     17.62 o 
   7   9   1       56.45       57.00      2.83 o 
   9   9   1       57.92       67.36      3.41 o 
 -10  10   1       28.95       37.36      4.99 o 
  -8  10   1        0.00        1.78      1.11 o 
  -6  10   1      209.54      219.66      4.60 o 
  -4  10   1       42.64       43.66      1.62 o 
  -2  10   1      500.64      459.07      5.05 o 
   0  10   1      482.40      434.14      4.83 o 
   2  10   1      315.72      289.15      4.67 o 
   4  10   1        5.80        6.53      1.38 o 
   6  10   1       72.74       77.62      4.07 o 
   8  10   1       15.73       12.83      1.56 o 
  10  10   1       52.87       70.85      5.12 o 
  -9  11   1      326.72      398.14      8.44 o 
  -7  11   1       53.98       57.06      3.20 o 
  -5  11   1        1.09        1.21      0.94 o 
  -3  11   1        2.90        3.20      0.73 o 
  -1  11   1       41.66       34.12      1.71 o 
   1  11   1      172.55      146.55      3.42 o 
   3  11   1       23.97       22.31      1.61 o 
   5  11   1        0.51        0.11      0.87 o 
   7  11   1       47.00       49.27      2.55 o 
   9  11   1      188.49      245.42      9.15 o 
  -8  12   1        2.74        0.51      1.81 o 
  -6  12   1       22.29       27.57      2.18 o 
  -4  12   1      130.66      129.89      3.49 o 
  -2  12   1      131.20      120.33      3.59 o 
   0  12   1      537.22      512.49      6.92 o 
   2  12   1       89.04       84.09      2.78 o 
   4  12   1       61.94       64.62      3.19 o 
   6  12   1       38.74       44.10      2.74 o 
  -7  13   1      100.08      109.20      6.12 o 
  -5  13   1       92.10      107.28      3.55 o 
  -3  13   1       87.87       85.24      2.94 o 
  -1  13   1       69.27       61.42      2.51 o 
   1  13   1       32.50       23.75      1.84 o 
   3  13   1      104.93      107.61      5.54 o 
   5  13   1       59.18       76.33     11.51 o 
  -4  14   1        0.39        0.64      1.47 o 
  -2  14   1        2.34        6.81      2.13 o 
   0  14   1       10.83       12.77      1.94 o 
   2  14   1        6.82        6.99      1.91 o 
   4  14   1        4.48        9.81      2.89 o 
 -14   0   2       23.22       28.98      3.83 o 
 -12   0   2       10.92        8.64      1.41 o 
 -10   0   2     3241.70     3051.97     38.13 o 
  -8   0   2      809.94      770.19     13.04 o 
  -6   0   2      131.35      140.19      4.20 o 
  -4   0   2     3381.96     3341.50     35.44 o 
  -2   0   2     1204.56     1195.41      9.67 o 
   0   0   2    56181.69    61485.82    468.91 o 
   2   0   2        4.23        3.49      0.40 o 
   4   0   2      607.50      595.79      5.42 o 
   6   0   2      267.76      257.59      5.03 o 
   8   0   2        3.98        3.82      1.25 o 
  10   0   2     1859.75     1837.62     27.47 o 
  12   0   2        0.00        1.52      1.86 o 
 -13   1   2       42.12       42.71      2.26 o 
 -11   1   2      696.14      672.03      7.85 o 
  -9   1   2      588.85      573.49      6.51 o 
  -7   1   2     1502.55     1484.83     11.40 o 
  -5   1   2      102.85      112.54      2.68 o 
  -3   1   2      305.17      339.45      2.84 o 
  -1   1   2      794.06      753.96      5.48 o 
   1   1   2      348.47      397.50      4.10 o 
   3   1   2     1272.95     1318.67      7.59 o 
   5   1   2       27.97       28.32      0.95 o 
   7   1   2      584.67      598.23      6.21 o 
   9   1   2      189.86      183.38      3.69 o 
  11   1   2       55.42       57.13      3.06 o 
 -14   2   2      365.89      433.54     10.95 o 
 -12   2   2        5.32        2.88      0.91 o 
 -10   2   2       19.47       17.71      1.35 o 
  -8   2   2      174.12      174.82      3.80 o 
  -6   2   2        0.48        1.16      0.37 o 
  -4   2   2     6392.64     6529.11     33.89 o 
  -2   2   2      883.66      927.07     12.27 o 
   0   2   2      364.23      373.10      3.00 o 
   2   2   2      388.88      409.13      3.16 o 
   4   2   2     1296.82     1339.42     10.62 o 
   6   2   2      288.49      306.97      3.40 o 
   8   2   2        4.68        5.19      0.88 o 
  10   2   2        0.00        0.26      0.93 o 
  12   2   2       41.56       41.46      2.96 o 
 -13   3   2        0.67        0.80      1.10 o 
 -11   3   2        0.74        1.47      0.76 o 
  -9   3   2        2.56        3.17      0.74 o 
  -7   3   2      663.27      649.02      6.51 o 
  -5   3   2     2885.19     3104.11     19.89 o 
  -3   3   2      946.54      957.97      9.29 o 
  -1   3   2        7.67        4.25      1.16 o 
   1   3   2      496.47      449.59      4.22 o 
   3   3   2     1535.80     1499.91      9.47 o 
   5   3   2     2051.96     2137.12     12.21 o 
   7   3   2      200.79      196.93      2.91 o 
   9   3   2        0.18       -0.30      0.73 o 
  11   3   2        2.53        3.17      1.31 o 
 -14   4   2       14.48       13.04      2.92 o 
 -12   4   2        0.90        0.64      1.13 o 
 -10   4   2       67.34       60.62      2.19 o 
  -8   4   2      253.83      261.77      6.52 o 
  -6   4   2      511.17      551.86      5.75 o 
  -4   4   2      200.32      205.46      2.90 o 
  -2   4   2        0.77        0.17      0.29 o 
   0   4   2      197.37      207.50      2.26 o 
   2   4   2       43.40       43.92      1.00 o 
   4   4   2        0.18        0.24      0.33 o 
   6   4   2       55.77       65.48      1.66 o 
   8   4   2        8.93        7.62      0.90 o 
  10   4   2       15.76       16.76      2.35 o 
  12   4   2        0.23        2.09      1.51 o 
 -13   5   2       12.40       15.13      2.30 o 
 -11   5   2      125.29      113.47      4.02 o 
  -9   5   2      135.48       98.00      3.10 o 
  -7   5   2      140.80      148.73      2.95 o 
  -5   5   2       25.41       31.91      1.54 o 
  -3   5   2       83.62       88.64      1.85 o 
  -1   5   2      800.81      847.77      6.88 o 
   1   5   2      345.13      386.54      2.97 o 
   3   5   2      251.27      255.33      2.77 o 
   5   5   2        2.39        3.84      0.59 o 
   7   5   2       38.06       35.44      1.57 o 
   9   5   2      101.50       97.09      3.66 o 
  11   5   2       42.70       33.17      2.71 o 
 -12   6   2        0.18       -0.23      0.97 o 
 -10   6   2        3.17        3.16      1.05 o 
  -8   6   2       94.87       92.23      2.51 o 
  -6   6   2       69.88       77.73      1.89 o 
  -4   6   2        1.07        2.59      2.03 o 
  -2   6   2      196.87      193.25      2.43 o 
   0   6   2      183.75      182.57      2.58 o 
   2   6   2      118.78      125.92      1.71 o 
   4   6   2        1.27        1.91      0.79 o 
   6   6   2       45.39       44.26      1.84 o 
   8   6   2       44.35       44.75      1.99 o 
  10   6   2        2.25        2.35      1.24 o 
 -13   7   2        0.42       -0.41      1.23 o 
 -11   7   2        0.84       -0.24      0.90 o 
  -9   7   2      161.40      142.77      4.32 o 
  -7   7   2       71.18       69.83      1.96 o 
  -5   7   2     1327.40     1321.73     10.98 o 
  -3   7   2       98.26       99.16      2.25 o 
  -1   7   2       37.54       45.90      1.27 o 
   1   7   2      191.21      214.09      2.93 o 
   3   7   2       75.80       82.87      1.75 o 
   5   7   2      872.44      912.91      8.08 o 
   7   7   2        4.43        4.67      1.00 o 
   9   7   2       36.50       35.42      2.10 o 
 -12   8   2       28.32       27.17      3.47 o 
 -10   8   2        0.11        1.86      1.12 o 
  -8   8   2       40.33       38.82      4.01 o 
  -6   8   2      355.81      335.93      5.72 o 
  -4   8   2      585.38      570.20      6.39 o 
  -2   8   2      239.57      244.29      3.76 o 
   0   8   2        4.64        7.09      0.85 o 
   2   8   2       94.76       99.80      1.94 o 
   4   8   2      379.34      394.11      4.85 o 
   6   8   2      200.52      210.32      4.16 o 
   8   8   2       30.74       33.31      2.58 o 
  10   8   2        1.96        0.01      1.29 o 
 -11   9   2       25.06       26.67      2.57 o 
  -9   9   2        0.25        2.73      1.24 o 
  -7   9   2       91.70       91.54      2.45 o 
  -5   9   2      747.39      739.55      8.25 o 
  -3   9   2      194.27      190.69      3.82 o 
  -1   9   2       40.29       40.25      1.65 o 
   1   9   2       20.48       21.37      1.37 o 
   3   9   2       58.65       60.14      2.73 o 
   5   9   2      513.97      519.95      8.71 o 
   7   9   2       49.14       56.33      3.07 o 
   9   9   2        0.00        2.48      1.21 o 
 -10  10   2      248.61      291.05      7.15 o 
  -8  10   2        3.13        2.43      0.95 o 
  -6  10   2       17.11       18.37      1.36 o 
  -4  10   2      134.66      131.26      3.15 o 
  -2  10   2        0.25        1.53      0.68 o 
   0  10   2      460.04      423.11     11.25 o 
   2  10   2        3.00        1.65      1.00 o 
   4  10   2       61.26       61.51      3.01 o 
   6  10   2        6.51        2.90      1.27 o 
   8  10   2        3.44        1.46      3.35 o 
  -9  11   2       44.57       41.65      4.31 o 
  -7  11   2        2.28        2.00      1.26 o 
  -5  11   2      119.40      120.22      4.06 o 
  -3  11   2        0.34       -0.31      0.85 o 
  -1  11   2       50.41       46.25      2.72 o 
   1  11   2       79.12       74.99      3.32 o 
   3  11   2        5.91        6.33      1.37 o 
   5  11   2       94.89       93.97      3.88 o 
   7  11   2        9.85        5.45      1.44 o 
  -6  12   2        0.11       -0.33      1.15 o 
  -4  12   2        7.12        9.08      1.60 o 
  -2  12   2        3.98        3.49      1.24 o 
   0  12   2       94.08       79.56      3.49 o 
   2  12   2        1.17        3.27      1.27 o 
   4  12   2       12.62       13.44      2.51 o 
   6  12   2        0.35        1.84      1.88 o 
  -5  13   2       15.16       16.50      2.91 o 
  -3  13   2      114.94      129.81      4.59 o 
  -1  13   2       14.84       15.08      2.05 o 
   1  13   2       24.52       18.45      2.84 o 
   3  13   2       63.02       67.95      3.55 o 
   5  13   2       13.19       16.13      3.39 o 
  -2  14   2       40.92       40.75      4.24 o 
   0  14   2       19.83       23.05      3.58 o 
   2  14   2       27.73       24.32      3.79 o 
 -13   1   3       11.46       11.28      1.64 o 
 -11   1   3        5.10        6.30      0.87 o 
  -9   1   3      810.25      787.51      9.37 o 
  -7   1   3       94.94       99.01      1.95 o 
  -5   1   3      881.98      949.67      6.69 o 
  -3   1   3      106.94       93.45      1.24 o 
  -1   1   3      648.13      684.86      5.49 o 
   1   1   3     1315.67     1387.19      8.42 o 
   3   1   3      190.48      188.77      1.91 o 
   5   1   3      352.85      382.69      3.76 o 
   7   1   3        0.75        0.85      0.66 o 
   9   1   3      233.51      238.00      4.38 o 
  11   1   3       42.16       37.36      2.79 o 
 -14   2   3        9.22       14.21      1.40 o 
 -12   2   3        3.65        3.77      0.95 o 
 -10   2   3      413.74      417.77      6.17 o 
  -8   2   3       10.41       12.33      1.05 o 
  -6   2   3       91.41       79.47      1.88 o 
  -4   2   3        8.96        8.24      0.54 o 
  -2   2   3      246.66      233.48      2.90 o 
   0   2   3     2519.58     2650.93     14.89 o 
   2   2   3      124.17      115.42      1.36 o 
   4   2   3        2.16        2.70      0.49 o 
   6   2   3        0.64        1.10      0.48 o 
   8   2   3       13.65       12.83      1.44 o 
  10   2   3      156.75      153.63      3.75 o 
 -13   3   3       25.02       33.91      2.12 o 
 -11   3   3      119.33      114.72      3.10 o 
  -9   3   3        7.40       10.10      1.08 o 
  -7   3   3       20.43       20.26      1.18 o 
  -5   3   3        8.40       16.69      0.83 o 
  -3   3   3       48.51       45.02      1.09 o 
  -1   3   3      109.43      109.58      2.27 o 
   1   3   3      138.72      131.99      1.41 o 
   3   3   3       10.30        7.60      0.59 o 
   5   3   3       38.63       43.62      2.06 o 
   7   3   3        0.56        0.18      0.60 o 
   9   3   3        5.98        5.02      2.10 o 
  11   3   3       21.47       16.04      3.18 o 
 -14   4   3      168.90      231.56      8.91 o 
 -12   4   3      115.93      119.78      3.41 o 
 -10   4   3      106.81       94.22      3.27 o 
  -8   4   3      510.41      501.04      7.20 o 
  -6   4   3      281.42      287.78      5.72 o 
  -4   4   3      681.39      739.09      6.47 o 
  -2   4   3     1006.71     1025.67      8.10 o 
   0   4   3      263.89      259.18      2.84 o 
   2   4   3      576.42      588.78      5.47 o 
   4   4   3      325.56      346.39      4.26 o 
   6   4   3       78.76       83.26      2.87 o 
   8   4   3      133.41      148.72      4.09 o 
  10   4   3       20.27       18.58      2.54 o 
 -13   5   3      143.91      138.74      8.83 o 
 -11   5   3       10.53        9.00      1.22 o 
  -9   5   3      251.26      236.14      7.16 o 
  -7   5   3      211.08      221.56      4.23 o 
  -5   5   3        9.81       10.85      1.14 o 
  -3   5   3      883.43      820.27      9.33 o 
  -1   5   3        2.18        2.61      0.58 o 
   1   5   3      179.73      197.56      2.91 o 
   3   5   3      212.39      209.54      3.57 o 
   5   5   3        9.53       12.09      1.39 o 
   7   5   3       63.79       64.15      2.47 o 
   9   5   3       17.02       17.78      2.38 o 
 -12   6   3       36.58       41.03      2.85 o 
 -10   6   3       94.17       74.70      3.08 o 
  -8   6   3        4.02        5.62      0.96 o 
  -6   6   3      251.33      223.07      4.04 o 
  -4   6   3       66.70       69.01      2.50 o 
  -2   6   3      628.84      611.59      6.47 o 
   0   6   3      942.26     1013.91      9.22 o 
   2   6   3       79.53       75.03      1.87 o 
   4   6   3      111.90      109.03      2.88 o 
   6   6   3       24.52       24.13      2.17 o 
   8   6   3       28.57       31.85      2.58 o 
  10   6   3      101.11      103.61      6.01 o 
 -11   7   3        0.81       -0.56      1.26 o 
  -9   7   3      277.80      254.92      7.23 o 
  -7   7   3       67.80       68.68      2.42 o 
  -5   7   3       84.31       85.15      2.98 o 
  -3   7   3        8.08       10.11      2.51 o 
  -1   7   3       18.47       18.67      1.22 o 
   1   7   3      340.34      335.25      7.56 o 
   3   7   3      128.72      139.53      5.38 o 
   5   7   3       92.05       92.01      2.91 o 
   7   7   3       68.72       75.11      2.92 o 
   9   7   3       40.34       38.66      4.29 o 
  -8   8   3       54.25       51.71      2.29 o 
  -6   8   3       75.52       68.43      2.43 o 
  -4   8   3     1116.59     1116.53     12.89 o 
  -2   8   3      123.56      122.05      3.59 o 
   0   8   3       31.94       25.03      1.87 o 
   2   8   3       44.12       45.24      1.98 o 
   4   8   3      173.68      182.42      4.07 o 
   6   8   3      111.02      122.33      3.62 o 
   8   8   3        0.00        1.66      1.22 o 
  -9   9   3       81.97       78.87      5.31 o 
  -7   9   3       63.79       65.60      2.57 o 
  -5   9   3     1460.13     1442.20     15.86 o 
  -3   9   3       36.10       31.79      3.78 o 
  -1   9   3        0.09        0.98      0.81 o 
   1   9   3      142.84      133.92      4.15 o 
   3   9   3       81.18       84.65      3.41 o 
   5   9   3     1103.33     1138.11     12.22 o 
   7   9   3        6.90        7.78      1.68 o 
  -8  10   3       21.46       25.93      2.53 o 
  -6  10   3      211.30      213.39      4.03 o 
  -4  10   3       53.30       57.39      2.85 o 
  -2  10   3      279.23      258.85      5.87 o 
   0  10   3      210.59      212.47     10.18 o 
   2  10   3       60.87       55.21      3.26 o 
   4  10   3        0.63        0.43      1.84 o 
   6  10   3        6.69        6.26      1.57 o 
  -7  11   3       20.72       19.23      1.83 o 
  -5  11   3        8.99        6.64      1.48 o 
  -3  11   3        1.75        2.51      1.27 o 
  -1  11   3        0.37       -0.14      1.02 o 
   1  11   3      195.88      201.48     10.08 o 
   3  11   3       22.78       16.23      3.01 o 
   5  11   3        0.65        0.02      1.01 o 
  -6  12   3        2.41        4.36      0.90 o 
  -4  12   3       88.46       91.29      4.92 o 
  -2  12   3       69.77       64.55      3.39 o 
   0  12   3      214.05      217.81      8.59 o 
   2  12   3       19.25       22.98      2.45 o 
   4  12   3        6.98       10.89      1.86 o 
  -5  13   3       85.03       97.22      5.92 o 
  -3  13   3       31.25       38.08      2.90 o 
  -1  13   3       55.28       50.91      3.24 o 
   1  13   3        5.73        2.42      1.26 o 
   3  13   3       51.88       57.63      5.17 o 
 -14   0   4        2.37        3.10      1.23 o 
 -12   0   4       16.07       19.48      2.09 o 
 -10   0   4     1180.83     1195.22     13.68 o 
  -8   0   4      779.54      776.80      9.57 o 
  -6   0   4        2.27        2.35      0.72 o 
  -4   0   4      720.66      683.23      7.30 o 
  -2   0   4      308.00      305.90      6.63 o 
   0   0   4     7142.28     7230.51     54.96 o 
   2   0   4       63.65       64.36      3.85 o 
   4   0   4       13.55       10.46      2.23 o 
   6   0   4       33.63       37.61      3.95 o 
   8   0   4        2.70        2.62      2.42 o 
  10   0   4      540.35      531.68     16.90 o 
 -13   1   4       55.68       62.13      2.29 o 
 -11   1   4      406.75      407.36      5.23 o 
  -9   1   4      352.30      360.40      4.47 o 
  -7   1   4      308.45      310.05      3.69 o 
  -5   1   4       81.60       77.24      1.95 o 
  -3   1   4        2.37        1.64      0.44 o 
  -1   1   4      295.58      281.12      3.06 o 
   1   1   4      328.87      365.69      3.39 o 
   3   1   4      241.36      250.86      4.27 o 
   5   1   4       25.18       23.56      2.16 o 
   7   1   4       83.36       84.03      3.97 o 
   9   1   4       48.19       42.69      3.60 o 
 -14   2   4      217.36      259.72      7.34 o 
 -12   2   4        1.55        0.65      0.84 o 
 -10   2   4       64.77       63.37      2.33 o 
  -8   2   4      103.80       99.99      2.63 o 
  -6   2   4       45.88       45.53      1.62 o 
  -4   2   4     1755.26     1827.78     11.63 o 
  -2   2   4      155.94      162.89      2.58 o 
   0   2   4        6.54        6.17      0.55 o 
   2   2   4       51.52       52.49      1.52 o 
   4   2   4       92.37       85.69      2.07 o 
   6   2   4      141.52      143.93      5.46 o 
   8   2   4       12.16       13.11      2.31 o 
  10   2   4        0.19       -0.12      2.09 o 
 -13   3   4        3.45        5.66      1.36 o 
 -11   3   4        0.50        1.81      1.02 o 
  -9   3   4        0.00       -0.35      0.65 o 
  -7   3   4      132.50      131.34      3.57 o 
  -5   3   4      574.53      584.46      5.46 o 
  -3   3   4       16.70       14.16      0.95 o 
  -1   3   4       12.40       13.13      0.97 o 
   1   3   4      113.02       98.80      2.09 o 
   3   3   4      208.58      210.84      3.28 o 
   5   3   4      412.33      423.13      9.77 o 
   7   3   4        9.94        7.86      1.34 o 
   9   3   4        0.42       -0.22      1.13 o 
 -12   4   4        2.51        1.07      1.19 o 
 -10   4   4       64.65       59.63      3.44 o 
  -8   4   4      115.00      117.36      3.62 o 
  -6   4   4      223.95      241.48      4.08 o 
  -4   4   4       42.40       34.74      1.77 o 
  -2   4   4        0.92        1.07      0.40 o 
   0   4   4       94.28      102.97      2.16 o 
   2   4   4       16.64       17.46      1.70 o 
   4   4   4       15.23       18.04      1.21 o 
   6   4   4        4.41        4.97      1.12 o 
   8   4   4        0.28       -0.74      1.02 o 
  10   4   4        8.20        6.69      2.90 o 
 -13   5   4        6.94        9.22      2.10 o 
 -11   5   4       61.11       55.97      4.23 o 
  -9   5   4      114.36       96.99      3.52 o 
  -7   5   4       36.21       40.50      2.32 o 
  -5   5   4       36.70       36.96      1.42 o 
  -3   5   4        2.52        2.31      0.64 o 
  -1   5   4      254.14      254.43      6.12 o 
   1   5   4      107.39      116.71      2.45 o 
   3   5   4       51.67       53.25      1.79 o 
   5   5   4        7.84        7.41      0.98 o 
   7   5   4        1.57        1.70      1.37 o 
   9   5   4       46.98       48.60      3.57 o 
 -12   6   4        1.91        0.76      1.14 o 
 -10   6   4        0.01       -0.60      0.96 o 
  -8   6   4       32.55       35.51      2.32 o 
  -6   6   4       27.66       28.67      1.66 o 
  -4   6   4        6.19        9.36      1.01 o 
  -2   6   4       12.47       11.81      1.07 o 
   0   6   4        5.45        3.27      0.61 o 
   2   6   4        5.36        5.75      1.03 o 
   4   6   4        5.40        6.64      1.08 o 
   6   6   4        4.39        5.37      1.15 o 
   8   6   4        4.78        4.31      1.79 o 
 -11   7   4        0.81       -0.07      1.27 o 
  -9   7   4       71.00       70.46      4.52 o 
  -7   7   4       51.57       51.18      2.48 o 
  -5   7   4      643.74      650.90      9.35 o 
  -3   7   4        2.96        2.76      0.90 o 
  -1   7   4        3.30        4.25      0.82 o 
   1   7   4       65.52       64.94      2.30 o 
   3   7   4       18.43       20.94      1.61 o 
   5   7   4      345.72      361.94      8.93 o 
   7   7   4        0.20       -0.66      0.96 o 
 -10   8   4        0.07       -1.14      0.99 o 
  -8   8   4        6.81        6.70      1.22 o 
  -6   8   4      123.85      123.37      2.90 o 
  -4   8   4      272.34      274.17      5.91 o 
  -2   8   4       48.86       50.74      2.54 o 
   0   8   4        1.09        1.33      0.86 o 
   2   8   4        2.90        4.41      0.95 o 
   4   8   4      113.27      124.25      3.59 o 
   6   8   4       66.96       68.85      3.93 o 
  -9   9   4        7.00        9.88      2.16 o 
  -7   9   4       39.55       42.97      2.33 o 
  -5   9   4      243.72      241.86      6.65 o 
  -3   9   4       99.98       95.39      3.56 o 
  -1   9   4        5.06        4.94      1.24 o 
   1   9   4        0.09        0.75      0.89 o 
   3   9   4        9.95       10.15      2.37 o 
   5   9   4      135.37      143.13      4.13 o 
   7   9   4       19.00       18.75      3.40 o 
  -8  10   4        0.80        0.32      0.88 o 
  -6  10   4        4.33        9.24      1.37 o 
  -4  10   4      119.68      110.25      4.11 o 
  -2  10   4        2.00        0.92      1.12 o 
   0  10   4      130.35      135.80      4.56 o 
   2  10   4        1.35        1.43      1.10 o 
   4  10   4       29.69       26.86      7.81 o 
   6  10   4       22.17       20.20      3.46 o 
  -7  11   4        0.99        1.02      0.87 o 
  -5  11   4       37.60       33.51      2.72 o 
  -3  11   4        0.01        1.26      2.40 o 
  -1  11   4        6.15        3.80      2.62 o 
   1  11   4       26.24       22.33      2.41 o 
   3  11   4        5.31        5.69      1.48 o 
  -6  12   4        0.25        2.30      2.01 o 
  -4  12   4        9.43        8.32      3.08 o 
  -2  12   4        0.40        0.79      1.03 o 
   0  12   4       58.37       53.25      4.07 o 
   2  12   4        0.45        0.27      1.84 o 
 -13   1   5        1.18        1.05      1.26 o 
 -11   1   5        1.98        0.96      1.35 o 
  -9   1   5      398.20      401.53     10.40 o 
  -7   1   5       37.61       37.99      2.26 o 
  -5   1   5      149.32      164.00      4.01 o 
  -3   1   5        1.07        1.46      1.19 o 
  -1   1   5      100.70      102.97      3.94 o 
   1   1   5      351.57      335.89      5.20 o 
   3   1   5       25.88       26.93      2.41 o 
   5   1   5       49.08       53.05      3.27 o 
   7   1   5        2.21        0.82      1.39 o 
 -12   2   5        3.28        2.43      1.24 o 
 -10   2   5      126.45      131.91      4.91 o 
  -8   2   5        1.43        0.89      1.00 o 
  -6   2   5        4.66        6.70      1.10 o 
  -4   2   5        2.36        3.12      0.78 o 
  -2   2   5       57.88       56.80      1.91 o 
   0   2   5      384.54      403.58     10.52 o 
   2   2   5        7.92        7.15      1.08 o 
   4   2   5        0.02        0.27      0.93 o 
   6   2   5        0.88        0.29      1.67 o 
   8   2   5        3.63        1.12      2.47 o 
 -13   3   5       25.03       29.87      2.81 o 
 -11   3   5       41.26       39.65      2.79 o 
  -9   3   5        1.19        0.68      0.85 o 
  -7   3   5        7.13        6.02      1.15 o 
  -5   3   5       28.21       35.05      2.32 o 
  -3   3   5       20.34       17.91      1.47 o 
  -1   3   5        3.86        3.35      0.95 o 
   1   3   5        0.60        1.06      0.62 o 
   3   3   5        0.01        0.04      0.69 o 
   5   3   5       42.50       39.98      3.02 o 
   7   3   5        0.01       -1.49      1.24 o 
 -12   4   5       36.11       38.07      2.36 o 
 -10   4   5       44.38       42.68      2.24 o 
  -8   4   5      119.94      128.97      3.27 o 
  -6   4   5       45.15       44.28      1.69 o 
  -4   4   5      191.96      189.31      6.21 o 
  -2   4   5       85.64       96.37      3.39 o 
   0   4   5       69.04       65.51      2.38 o 
   2   4   5       45.16       52.73      2.20 o 
   4   4   5       62.29       55.92      3.22 o 
   6   4   5       22.24       16.66      2.32 o 
   8   4   5       14.02       21.02      4.39 o 
 -11   5   5        4.53        2.86      1.10 o 
  -9   5   5       53.48       56.99      2.34 o 
  -7   5   5       56.67       56.94      3.03 o 
  -5   5   5       22.57       24.47      1.76 o 
  -3   5   5      121.09      114.73      2.92 o 
  -1   5   5        1.48        1.75      0.84 o 
   1   5   5       23.17       27.92      1.79 o 
   3   5   5       22.37       23.35      1.77 o 
   5   5   5       14.34       13.53      2.12 o 
   7   5   5        9.58        7.56      2.97 o 
 -10   6   5       31.53       25.18      3.83 o 
  -8   6   5       13.93       14.56      1.80 o 
  -6   6   5       65.85       67.41      3.20 o 
  -4   6   5       19.51       20.48      1.50 o 
  -2   6   5       71.05       74.17      2.43 o 
   0   6   5      177.00      175.55      3.36 o 
   2   6   5        2.77        3.44      0.81 o 
   4   6   5       26.11       27.21      2.65 o 
   6   6   5        5.78        3.43      2.54 o 
 -11   7   5        3.12        1.82      1.24 o 
  -9   7   5       84.49       83.10      6.69 o 
  -7   7   5       10.17       12.22      1.44 o 
  -5   7   5        0.31       -0.04      1.14 o 
  -3   7   5        0.00        0.13      0.74 o 
  -1   7   5        0.96        2.11      0.78 o 
   1   7   5       84.45       89.04      2.85 o 
   3   7   5       32.24       34.96      2.11 o 
   5   7   5        9.47       11.01      1.63 o 
 -10   8   5       86.12       89.25      5.67 o 
  -8   8   5       33.81       36.57      3.55 o 
  -6   8   5       27.97       27.35      1.91 o 
  -4   8   5      498.21      518.81      8.79 o 
  -2   8   5       10.49       10.11      1.54 o 
   0   8   5        8.53        7.94      1.52 o 
   2   8   5        4.54        3.43      0.97 o 
   4   8   5       34.69       37.00      3.44 o 
  -9   9   5       20.18       20.02      5.03 o 
  -7   9   5       15.68       15.84      2.14 o 
  -5   9   5      361.48      359.31     19.04 o 
  -3   9   5       71.86       60.57      3.10 o 
  -1   9   5       10.41       11.54      2.99 o 
   1   9   5       34.02       39.06      2.75 o 
   3   9   5       25.10       32.24      7.54 o 
  -6  10   5       90.60       91.61      2.87 o 
  -4  10   5       24.91       29.08      2.59 o 
  -2  10   5       71.90       78.01      3.70 o 
   0  10   5       48.87       56.64      4.96 o 
   2  10   5        2.20        1.56      1.33 o 
  -5  11   5       10.09        8.02      1.69 o 
  -3  11   5        2.75        2.73      1.37 o 
  -1  11   5        1.21        0.69      1.15 o 
   1  11   5       94.30       99.72      4.35 o 
 -12   0   6        7.39        9.71      2.64 o 
 -10   0   6      220.30      228.09      8.57 o 
  -8   0   6      357.43      342.64     10.06 o 
  -6   0   6       18.65       18.91      2.59 o 
  -4   0   6       57.82       52.52      3.48 o 
  -2   0   6       45.09       41.41      4.20 o 
   0   0   6      788.82      738.14     17.38 o 
   2   0   6       59.73       51.69      4.86 o 
   4   0   6        0.91       -0.05      1.69 o 
   6   0   6        1.46        1.59      2.29 o 
 -11   1   6       97.96      104.96      4.27 o 
  -9   1   6      119.44      126.70      4.40 o 
  -7   1   6       15.98       19.57      1.97 o 
  -5   1   6       19.41       16.79      1.70 o 
  -3   1   6       13.89       12.98      1.25 o 
  -1   1   6       36.77       39.02      2.07 o 
   1   1   6      121.85      125.19      5.45 o 
   3   1   6       28.06       24.91      3.04 o 
   5   1   6        7.35        3.56      1.63 o 
 -12   2   6        5.97        9.32      1.86 o 
 -10   2   6       50.71       45.69      2.97 o 
  -8   2   6       17.19       14.29      1.82 o 
  -6   2   6       21.83       26.27      2.06 o 
  -4   2   6      292.84      286.67      6.29 o 
  -2   2   6       14.22       16.30      1.54 o 
   0   2   6        3.96        5.55      1.74 o 
   2   2   6        8.82        7.66      1.60 o 
   4   2   6        4.08        0.96      1.23 o 
   6   2   6       40.34       37.98      3.56 o 
 -11   3   6        0.05        0.60      1.11 o 
  -9   3   6        1.66        2.13      1.13 o 
  -7   3   6        7.33        6.02      1.28 o 
  -5   3   6       68.36       71.06      2.95 o 
  -3   3   6       12.04        8.84      1.45 o 
  -1   3   6        5.95        5.37      1.69 o 
   1   3   6        7.04       10.09      1.33 o 
   3   3   6       13.62       11.77      2.22 o 
   5   3   6       57.27       56.12      3.88 o 
 -10   4   6       27.68       28.50      2.60 o 
  -8   4   6       12.19       10.63      1.65 o 
  -6   4   6       37.41       38.40      2.43 o 
  -4   4   6        0.50       -0.31      1.35 o 
  -2   4   6        0.01       -0.40      0.82 o 
   0   4   6       35.06       38.42      2.20 o 
   2   4   6        1.45        1.60      1.19 o 
   4   4   6        5.69        5.66      1.72 o 
  -9   5   6       65.91       57.36      3.20 o 
  -7   5   6        4.12        2.07      1.04 o 
  -5   5   6       16.59       15.81      3.02 o 
  -3   5   6        0.08       -0.21      0.78 o 
  -1   5   6       43.41       44.37      2.52 o 
   1   5   6       43.92       47.40      2.48 o 
   3   5   6        4.58        2.90      1.42 o 
   5   5   6        6.66        8.42      3.08 o 
 -10   6   6        0.29       -0.14      1.13 o 
  -8   6   6        8.99       10.37      1.64 o 
  -6   6   6       10.20       10.62      2.46 o 
  -4   6   6       17.02       17.69      2.03 o 
  -2   6   6        0.64       -0.80      1.45 o 
   0   6   6        2.49        1.21      1.18 o 
   2   6   6        0.05        0.01      1.03 o 
   4   6   6        2.49        4.85      2.33 o 
  -9   7   6       13.56       16.14      2.28 o 
  -7   7   6       20.62       16.73      3.05 o 
  -5   7   6      189.29      194.88      7.93 o 
  -3   7   6        8.14        4.81      1.91 o 
  -1   7   6        1.15        0.99      0.85 o 
   1   7   6       11.33       10.51      1.95 o 
   3   7   6        5.76        6.43      1.72 o 
  -8   8   6        0.21        1.95      1.81 o 
  -6   8   6       18.70       17.38      3.18 o 
  -4   8   6       91.85       86.88      5.37 o 
  -2   8   6        4.21        4.69      1.94 o 
   0   8   6        0.11        0.02      1.43 o 
   2   8   6        0.67        0.59      1.22 o 
  -5   9   6       45.18       44.69      4.44 o 
  -3   9   6       31.84       33.03      3.98 o 
  -1   9   6        0.32       -0.03      1.67 o 
   1   9   6        2.97        3.97      2.21 o 
  -9   1   7      125.75      123.77      4.66 o 
  -7   1   7       12.76       11.79      1.74 o 
  -5   1   7       20.91       22.64      2.09 o 
  -3   1   7        1.64        0.78      0.85 o 
  -1   1   7       15.19       11.88      2.08 o 
   1   1   7       90.62       84.33      4.51 o 
   3   1   7        3.46        4.38      1.75 o 
  -8   2   7        9.53        7.71      2.76 o 
  -6   2   7        0.68       -0.52      0.87 o 
  -4   2   7        0.06       -0.03      0.95 o 
  -2   2   7       13.60       12.78      1.58 o 
   0   2   7       62.80       54.97      3.82 o 
   2   2   7        0.19        0.36      1.21 o 
  -9   3   7        5.49        4.52      1.94 o 
  -7   3   7        1.38        0.07      1.07 o 
  -5   3   7       14.03       12.82      2.25 o 
  -3   3   7        9.63        6.21      1.21 o 
  -1   3   7        0.17        0.50      0.84 o 
   1   3   7        3.94        2.92      1.46 o 
   3   3   7        0.85        0.19      1.27 o 
  -8   4   7       21.19       23.17      2.41 o 
  -6   4   7        2.43        4.04      1.36 o 
  -4   4   7       52.55       43.30      3.05 o 
  -2   4   7        3.41        4.28      1.14 o 
   0   4   7       16.05       13.45      2.24 o 
   2   4   7        2.75        2.69      1.58 o 
  -7   5   7       11.12        9.28      2.57 o 
  -5   5   7       10.62       10.68      1.88 o 
  -3   5   7        5.35        6.65      1.28 o 
  -1   5   7        0.10        0.27      0.93 o 
   1   5   7        1.56        1.30      1.39 o 
  -6   6   7        7.92        8.74      2.38 o 
  -4   6   7        8.16        6.86      1.57 o 
  -2   6   7        4.17        2.84      1.10 o 
   0   6   7       25.23       27.00      2.27 o 
  -3   7   7        0.31        0.51      1.17 o 
  -4   0   8        2.33        2.42      1.99 o 
                                                 
